# Supplementary material for: The anatomy of transcriptionally active chromatin loops in Drosophila primary spermatocytes using super-resolution microscopy
Source: PLoS Genet. 2023 Mar 3;19(3):e1010654. doi: 10.1371/journal.pgen.1010654 (PMC10016678; doi:10.1371/journal.pgen.1010654)
Supplement: S1 Data — (CSV) [file pgen.1010654.s003.csv]

Figure 3D histogram Y loop mean FWHM cluster sizes (nm)	Figure 4B Predicted nucleosome number	Figure 4C Distance between Y loop cluster centres	Figure 6B Mean FWHMs Pser2 Clusters (nm)	Figure 6C pSer2 distance away from fibre	Suppl. Figure 3A/ 4A/ 4B Control Y loop mean FWHM cluster sizes (nm)	Suppl. Figure 3B/ 4A Transcription inhibition Y loop mean FWHM cluster sizes (nm)	Suppl. Figure 4B smaller selection Transcription inhibition Y loop mean FWHM cluster sizes (nm)
76.64	174	143.23	70.16	87.26	88.04	83.06	100.98
68.13	122	66.89	65.35	37.71	84.87	91.8	93.48
62.78	95	161.18	67.19	188.02	75.75	88.53	111.1
68.14	122	88.76	82.31	118.94	86.89	73.33	111.23
65.98	111	65.55	57.89	135.14	90.35	80.94	68.59
66.25	112	70.44	72.07	5.91	85.96	95	81.65
54.38	62	104.27	99.69	114.73	73.52	85.44	47.39
65.67	109	101.62	80.45	73.24	81.07	75.6	40.7
59.59	82	105.24	49.93	231.96	66.76	105.17	71.03
61.47	90	96.39	62.68	198.52	77.25	74.76	77.81
54.99	64	81.46	69.06	2.68	59.62	80.6	78.44
60.38	85	106.34	76.92	132.03	67.9	71.8	76.89
59.16	80	77.54	72.64	84.48	92.25	86.5	97.78
59.04	79	145.88	60.51	41.95	58.68	94.41	81.18
72.79	149	68.66	63.6	75.19	63.93	61.19	73.01
45.72	37	76.97	61.65	134.39	68.4	69.35	82.07
53.89	60	55.3	61.39	41.87	67.48	69.78	74.61
51.4	52	59.44	65.5	74.14	70.84	62.22	80.31
62.8	96	97.22	60.26	101.11	73.08	67.03	81.55
55.64	66	137	48.74	14.28	60.52	65.55	73.86
57.03	72	94.77	62.33	75.86	74.76	99.79	76.18
53.09	58	134.91	42.64	190.75	53.98	70.08	74.71
45.13	35	116.71	64.43	148.79	78.49	74.18	73.79
58.5	77	105.32	48.96	124.25	63.98	77.12	62.49
48.09	43	210.94	54.04	40.25	72.85	83.48	80.91
44.93	35	191.01	52.77	100.73	54.46	81.93	43.01
47.35	41	209.82	54.43	26.65	69.03	79.9	70.51
58.85	79	86.73	49.51	56.49	56.55	85.57	45.4
32.84	14	150.22	56.83	75.82	60.81	66.71	69.32
42.55	30	92.5	44.35	130.58	59.15	75.35	55.62
51.43	52	73.66	51.4	89.39	56.52	77.9	64.18
46.67	39	113.63	46.67	49.57	56.02	77.14	56.65
49.77	48	121.96	58.34	65.28	58.49	63.78	67.48
48.17	43	76.77	42.95	231.63	57.93	58.75	75.21
36.41	19	61.07	43.51	111.4	64.34	57.11	88.99
64.2	102	83.86	36.08	98.11	62.43	51.35	62.59
46.6	39	122.92	54.45	101.18	67.01	71.86	69.58
40	25	93.78	39.08	126.67	64.18	65.45	62.2
43.96	33	97.28	31.74	53.49	58.63	50.81	75.39
46.04	38	127.84	43.84	180.27	55.23	51.99	63.18
36	18	62.2	39	154.35	59.81	43.23	72.72
52.95	57	54.75	45.24	137.93	63.48	47.13	86.35
40.81	26	114.41	47.15	143.71	72.74	70.76	66.01
38.58	22	131.79	42.15	136.68	60.86	66.18	78.83
39.51	24	91.38	45.27	64.57	62.01	81.04	48.24
44.02	33	111.72	67.1	90.29	69.59	51.12	49.04
48.32	44	89.17	55.09	35.36	61.5	59.79	70.33
33.11	14	172.83	56.54	140.14	64.27	60.44	83.61
47.56	42	154.22	38.85	30.12	67.39	62.35	70.95
57.58	74	112	22.03	46.75	54.28	52.33	65.52
55.13	65	97.6	43.72	78.31	68.02	66.39	66.87
52.36	55	130.4	36.79	114.58	54.34	63.95	60.65
46.4	39	91.05	66.11	113.75	63.46	49.05	57.75
62.23	93	96.41	96.16	168.52	66.82	40.93	64.44
64.87	105	107.56	47.18	144.81	74.65	53.06	73.35
48.46	44	150.25	64.8	83	42.84	60.76	71.84
42.71	30	71.98	43.77	27.19	50.93	49.38	53.97
51.78	54	155.01	51	100.4	67.61	66.29	74.8
47.92	42	75.35	65.15	138.73	46.61	57.08	43.61
53.13	58	57.53	75.35	142.72	50.23	53.41	60.05
71.2	139	41.44	57.54	43.79	52.05	55.36	58.12
62.36	94	95.69	79.4	87.49	56.17	46.37	55.95
46.07	38	168.98	85.28	64.1	40.41	68.57	46.35
42.35	29	102.22	64.01	174.73	61.01	60.33	61.52
46.25	38	134.9	71.92	131.75	44.7	40.59	52.07
46.33	38	151.36	40.79	79.02	48.81	50.25	38.6
67.68	120	139.25	99.6		64.37	127.49	63.7
71.02	138	139.96	63.11		48.14	110.06	61.56
74.16	157	68.62	90.88		67.47	121.3	131.54
34.48	16	175.44	47.18		63.52	111.77	115.4
60.08	84	50.32	58.39		61.95	118.58	113.36
42.33	29	67.7	106.33		46.97	98.65	97.59
58.74	78	156.01	85.16		57.85	103.49	93.03
46.5	39	70.78	89.94		51.69	98.43	106.18
40.59	26	59.17	70.14		52.88	98.96	99.08
53.59	59	105.42	65.96		69.55	98.79	99.75
57.89	75	95.19	74.65		71.03	97.92	75.94
63.58	99	126.03	102.59		61.17	96	57.64
47.08	40	184.73	76.36		72.81	80.38	76.28
48.79	45	90.13	86.51		68.19	94.53	68.51
47.24	41	87.78	69.22		44.38	76.44	70.53
62.38	94	130.31	71.09		70.13	92.24	65.39
46.73	39	59.15	63.35		47.2	82.6	60.74
39.82	24	140.25	78.54		53.8	77.82	52.31
41.28	27	157.23	84.55		67.84	73.24	59.25
43.91	33	107.13	71.94		45.12	92.91	56.4
40.96	27	183.63	75.18		52.85	86.09	51.45
46.23	38	136.2	80.37		55.26	72.14	51.97
56.53	70	113.37	54.51		51.03	64.63	50.63
45.63	37	97.94	80.33		49.46	60.99	69.33
61.38	89	81.92	70.48		61.52	92.27	56.8
59.04	79	108.22	74.26		57.11	66.52	56.31
42.14	29	82.94	58.88		60.48	72.73	51.08
33.53	15	129.03	83.06		48.71	85.58	51.43
49.45	47	94.32	88.02		41.38	54.9	42.6
41.74	28	206.98	69.24		41.28	69.03	70.01
53.9	60	108.13	66.07		89.26	68.29	47.72
39.61	24	124.44	72.04		80.66	69.73	54.62
52.21	55	86.48	49.7		79.34	69.79	53.15
40.27	25	81.31	91.15		77.73	84.98	38.44
52.8	57	114.35	45.5		69.15	72.8	51.79
56.1	68	99.73	79.13		72.79	75.9	48.75
35.63	17	77.52	84.68		65.17	92.44	60.11
44.57	34	93.09	71.62		75.7	64.98	55.38
47.19	41	127.96	72.38		65.4	75.06	51.12
47.15	40	128.56	80.17		79.22	60.99	44.68
50.67	50	115.45	92.74		63.25	56.34	46.45
47.83	42	122.47	83.1		73.08	79.89	54.29
40.49	26	83.35	68.55		69.36	55.36	52.61
36.42	19	134.6	71.04		73.58	88.09	47.99
47.47	41	157.97	83.29		62.11	58.68	55.29
57.24	72	119.96	66.98		64	80.47	41.61
37.28	20	125.69	72.74		74.83	84.44	58.98
50.23	49	142.58	58.92		72.24	44.21	48.51
50.74	50	96.65	72.6		44.1	75.54	50.4
44.85	35	142.46	78.7		73.83	67.18	41.76
48.69	45	184.56	59.78		63.77	89.33	35.94
77.18	177	92.3	50.57		73.11	65.78	51.05
55.89	67	82.62	71.3		62.17	74.87	54.48
50.83	51	105.15	65.84		72.37	107.57	48.59
56.39	69	87.25	69.49		75.03	89.56	54.5
68.17	122	118.39	42.99		76.28	69.48	40.57
58.12	76	101.47	55.03		68.26	81.65	55.64
52.71	56	117.46	54.75		63.26	42.53	67.42
45.08	35	61.14	60.17		58.29	84.36	64.24
51.35	52	109.23	52.84		54.23	50.07	51.68
47.29	41	163.75	57.12		67.03	49.63	61.04
51.67	53	163.45	66.41		50.84	65.65	59.16
56.3	69	184.6	52.68		62	74.76	60.42
44.91	35	94.96	44.43		56.48	66.92	62.78
59.82	83	136.17	63.08		66.54	41.93	58.5
55.7	67	71.83	68.32		61.23	55.41	49.3
46.43	39	82.6	63.84		56.87	48.53	56.85
52.51	56	95.67	51.49		60.3	95.1	59.45
45.94	37	100.09	67.46		70.64	85.42	46.82
50.15	49	127.65	39.92		68.92	68.68	50.62
42.46	30	116.55	62.79		59.99	70.05	33.37
43.73	32	169.13	59.64		61.34	72.08	46.25
43.33	31	150.64	59.42		53.21	42.12	51.81
35.4	17	182.64	45.91		54.86	71.45	53.12
48.09	43	87.59	61.13		64.11	71.3	47.87
37.26	20	64.65	47.19		57.43	53.15	47.34
45.37	36	130.61	61.81		50.3	62.85	42.03
42	29	111.49	43.06		55.89	82.46	47.89
49.36	46	101.11	52.41		65.87	79.95	45.57
50.75	50	155.33	71.04		60.47	78.68	42.42
50.75	50	123.54	47.52		51.48	75.75	39.44
44.43	34	183.48	60.9		45.9	66.33	78.97
48.68	44	65.4	37.17		72.29	71.08	61.46
47.44	41	150.87	39.4		42	67.88	66.96
42.41	29	80.29	50.56		54.14	74.66	72.73
36.75	19	90.81	63.78		58.28	74.87	57.34
43.22	31	129.17	50.03		66.39	66.7	69.76
40.14	25	173.38	42.54		55.69	57.15	63.42
44.87	35	82.98	58.11		54.34	60.74	57.06
50.58	50	144.48	46.57		60.51	65.61	60.38
44.2	33	101.36	45.05		69.22	55.1	51.63
49.56	47	110.29	47.28		53.76	62.87	49.82
58.81	78	189.26	45.59		55.4	53.48	53.16
49.22	46	81.54	56.31		56.5	43.73	45.74
32.29	13	105.86	40.83		58.95	45.43	101.86
45.28	36	162.5	53.05		63.45	64.56	97.92
38.77	22	116.59	43.51		68.16	63.27	80
45.93	37	85.43	49.79		45.45	63.21	68.4
42.57	30	175.48	50.66		49.36	34.61	75.9
42.96	31	88.2	43.55		61.71	50.48	82.43
40.95	26	95.13	51.85		55.25	45.89	62.47
43.38	31	152.35	33.03		54.73	39.31	85.85
36.03	18	185.37	42.31		52.11	46.23	55.87
48.21	43	34.21	55.34		62.66	54.19	88.6
40.96	27	196.82	44.73		50.83	50.3	78.04
32.62	13	53.88	47.89		36.25	43.91	68.39
46.17	38	108.65	36.29		50.26	26.81	82.23
44.7	34	92.73	48.2		51.42	86.98	67.07
32.13	13	105.5	45.58		58.39	80.65	70.97
43.21	31	160.27	44.04		52.59	67.25	80.3
34.76	16	82.57	62.4		57.04	71.93	75.25
44.6	34	142.99	84.32		66.45	71.99	72.97
47.51	41	103.9	49.74		51.79	64.42	59.94
47.94	43	125.68	50.43		61.32	64.86	55.37
40.75	26	107.02	48.22		60.2	67.78	113.76
36.98	19	79.26	63.43		75.22	74.96	98.49
34.31	16	160.28	54.29		47.67	55.34	102.88
38.53	22	157.86	44.04		38.13	64.49	99.54
51.18	52	141.06	48.84		44.72	68.29	108.41
40.28	25	117.99	58.74		52.49	62.47	71.1
44.14	33	72.01	51.66		60.55	52.69	83.6
29.85	10	74.99	39.08		58.67	79.19	83.2
49.37	46	46.16	61.75		56.05	56.18	96.18
36.37	19	97.45	44.84		50.49	58.28	70.57
47.05	40	124.91	50		71.75	67.47	88.16
28.73	9	105.64	74.07		65.44	59.98	65.97
29.77	10	121.89	69.09		35.4	54.31	76.71
36.43	19	105.85	57.63		51.45	60.92	71.79
51.3	52		63.32		37.65	44.65	79.52
45.21	36		49.65		56.67	56.74	70.95
26.23	7		83.76		44.84	60.27	73.34
39.68	24		40.71		45.34	43.8	75.67
43.91	33		70.55		44.29	53.43	56.9
41.43	27		57.39		49.26	61.28	69.01
48.58	44		48.24		52.69	61.71	84.35
46.02	38		59.57		59.75	60.67	92.31
28.39	9		72.74		46.29	55.53	84.74
42.57	30		74.76		50.47	47.37	73.12
29.66	10		65.42		54.69	30.11	77.05
34.34	16		69.44		119.5	49.61	76.04
37.99	21		50.38		116.48	35.59	76.28
45.22	36		61.1		117.24	53.12	69.48
45.43	36		47.99		68.94	53.31	79.21
37.91	21		46.51		91.68	48.08	85.91
39.13	23		51.99		109.8	66.24	77.79
60.61	86		63.71		111.74	55.41	73.12
57.54	73		65.22		87.16	61.97	70.67
59.43	81		61.96		92.45	52.26	69.5
57.27	72		44.13		82.74	57.79	73.71
61.22	89		48.71		87.18	58.63	79.97
61.93	92		27.8		75.24	58.51	77.99
50.25	49		75.82		87.73	43.71	62.45
53.03	58		41.76		83.48	59.82	62.78
56.15	68		48.77		81.65	51.52	68.35
58.77	78		57.89		94.48	61.68	69.53
45.86	37		70.2		45.04	54.65	61.23
39.82	24		42.43		88.04	40.9	69.87
59.59	82		62.4		94.26	60.4	58.72
49.71	47		38.65		74.83	56.31	69.53
42.87	30		58.99		66.45	56.23	59.7
57.94	75		38.67		76.43	40.06	51.89
42.23	29		42.1		77.12	50.39	60.61
52.17	55		27.82		69.63	62.22	65.84
57.73	74		50.57		86.81	54.31	77.12
63.83	100		60.58		86.49	47.6	67.13
64.35	103		45.49		84.53	44.93	68.01
56.22	69		54.69		75.13	49.55	66.47
48.8	45		58.04		60.02	52.27	52.55
44.14	33		72.93		55.29	45.23	64.19
41.52	28		85.55		94.29	41.22	64.61
62.69	95		58.89		94.82	52.82	71.31
45.27	36		47.16		67.46	52.19	57.51
38.78	22		58.22		64.57	48.27	54.25
44.38	34		55.25		70.56	43.04	70.8
46.64	39		66.32		73.01	53.42	65.34
63.19	97		46.79		69.82	49.19	64.39
44.36	34		44.12		57.39	36.95	57.83
41.8	28		56.78		74.08	40.2	65.67
48.46	44		49.04		83.02	46.6	61.56
48.06	43		58.33		98.92	50.85	66.46
53.85	60		60.53		61.64	40.67	70.96
42.68	30		50.74		47.53	43.21	66.51
49.08	46		47.44		56.62	37.45	49.06
40.38	25		49.43		77.93	40.6	45.8
39.1	23		63.54		57.61	126.17	56.9
47.07	40		56.17		64.27	107.38	63.85
54.18	61		65.02		77.86	108.01	47.84
40.16	25		68.96		88.18	182.62	78.62
40.5	26		54.94		54.29	187.08	60.08
41.58	28		50.53		75.55	182.28	49.78
48.8	45		82.76		65.84	152.95	59.34
39.03	23		82.13		44.95	130.55	67.29
49.78	48		66.72		81.18	143.31	59.69
41.85	28		49.6		55.27	127.76	65.42
31.77	12		58.11		83.39	144.16	61.72
34.17	15		75.47		57.24	104.52	57.25
37.48	20		74.92		63.58	90.82	55.66
35.11	17		53.75		57.23	82.76	49.11
36.86	19		58.83		62.14	144.38	43.31
46.49	39		41.08		51.16	100.38	46.95
41.49	28		46.82		63.56	116.62	47.79
47.22	41		65.18		87.58	111.47	43.39
32.78	14		62.15		63.55	103.78	49.17
44.29	34		69.61		58.57	93.79	68.7
39.25	23		73.17		53.54	115.72	50.51
39.03	23		55.58		60.88	115.06	66.91
38.28	22		89.68		77.59	52.39	53.3
56.81	71		69.45		74.2	116.76	72.53
39.16	23		76.4		87.1	92.48	60.29
64	101		82.45		46.92	74.67	40.06
62.79	95		62.84		54.77	115.6	39.7
54.59	63		69.08		94.63	85.66	60.42
48.53	44		47.58		82.14	78.17	52.94
51.24	52		56.12		48.15	48.82	53.2
48.82	45		50.8		43.32	56.45	65.63
49.38	46		66.27		75.72	48.58	48.01
52.21	55		79.21		42.77	94.88	46.59
53.29	58		85.1		76.86	89.8	39.94
50.94	51		91.19		47.16	65.91	36.21
51.79	54		32.83		81.17	100.68	49.32
57.95	75		59.17		72.97	70.61	41.09
50.33	49		41.88		55	97.34	41.84
46.7	39		50.06		60.88	69.02	53.19
42.49	30		35.64		65.48	73.21	46.37
39.44	24		34.46		40.61	72.83	51.5
43.25	31		45.01		59.11	56.7	53.86
45.09	35		31.74		77.01	99.96	34.43
42.73	30		41.69		45.83	90.63	52.11
48.06	43		33.33		65.73	61.19	59.34
46.03	38		48.4		69.67	64.93	35.33
50.43	49		44.1		62.91	75	42.14
37.46	20		32.88		52.37	88.03
46.37	38		29.83		42.63	67
36.55	19		24.46		52.59	60.73
38.14	21		40.28		63.36	94.17
46.45	39		32.97		52.08	68.7
36.68	19		51.71		72.69	76.46
42.02	29		39.4		46.9	49.53
54.12	61		39.61		56.09	59.8
46.2	38		55.54		49.54	75.56
38.55	22		34.84		41.93	78.41
45.82	37		26.78		61.35	82.83
40.05	25		52.26		55.06	42.26
37.3	20		25.04		81.21	85.29
54.42	62		45.14		76.85	37.57
69.14	127		38.06		46.85	69.44
45.58	37		40		48.17	59.14
44.85	35		31.24		44.22	38.8
51.77	54		36.34		42.91	51.97
51.32	52		40.33		67.02	68.72
43.97	33		46.46		48.17	54.49
59.96	83		28.26		44.88	50.44
64.42	103		33.35		45.17	61.88
53.15	58		23.64		66.16	57.37
46.97	40		41.51		70.07	52.03
50.93	51		35.36		52.04	53.84
50.33	49		29.86		39.65	50.65
60.07	84		39.86		72.18	149.51
53	57		40.47		51.39	114.48
53.32	58		34.82		44.77	147.1
44.06	33		32.45		47.4	136.28
58.54	77		29.42		50.65	136.72
55.08	64		35.57		79.23	137.3
38.5	22		36.24		39.18	148.02
49.33	46		32.32		59.57	130.66
53.64	60		26.85		56.9	144.15
52.18	55		33.39		47.16	127.12
40.06	25		42.91		64.43	137.97
48.04	43		40.98		57.8	108.9
39.94	25		44.09		78.37	98.33
38.91	23		38.97		64.72	102.37
39.7	24		38.07		48.31	121.89
47.21	41		41.19		53.65	105.77
35.62	17		25.99		43.36	111.42
55.22	65		28.23		78.66	115.85
39.29	23		29.35		41.97	80.48
43.42	32		33.53		37.96	104.04
48.15	43		36.99		95.42	91.83
39.43	24		43.04		77.93	99.07
40.45	26		39.92		93.79	94.79
45.35	36		33.27		103.37	84.13
41.99	29		52.1		108.47	120.33
43.33	31		37.78		93.41	125.68
37.97	21		37.69		99.48	112.79
53.14	58		45.66		98.93	106.87
80	197		18.6		110.33	98.26
72.98	150		31.77		85.28	88.1
68.12	122		41.73		96.58	93.39
74.69	161		44.6		82.52	101.97
66.51	113		40.86		75.38	139.33
59.9	83		44.44		83.01	113.45
70.68	136		41.13		103.54	97.36
57.38	73		54.51		87.86	98.77
60.19	84		36.04		72.23	94.88
72.55	147		30.97		72.88	87.55
71.08	139		33.73		83.73	89.67
75.74	168		39.86		63.4	80.75
60.6	86		22.03		87.59	83.03
64.74	105		36.35		74.13	119.47
62	92		29.42		92.75	92.59
63.8	100		28.95		93.39	78.22
60.22	84		33.35		45.16	81.55
70.66	136		39.23		69.23	64
62.19	93		28.84		91.63	71.61
61.22	89		32.36		61.15	69.41
61.84	91		40.22		95.36	54.06
52.95	57		30.8		75.96	97.7
68.8	126		32.46		62.72	94.24
64.33	103		38.47		67.55	114.6
50.02	48		32.64		72.39	58.22
63.25	98		32.62		77.67	94.62
46.82	40		40.38		83.95	67.24
76.67	174		34.75		77.72	61.48
69.73	131		30.12		62.42	65.33
66.64	114		33.58		83.14	79.31
60.96	87		27.32		69.48	77.64
47.29	41		42.7		71.74	90.86
51.73	53		28.47		85.02	52.19
41.39	27		32.4		73.34	52.37
56.7	70		37.07		78.44	115.11
56.98	71		32.04		66.85	66.15
53.05	58		29.32		70.01	84.14
47.91	42		29.44		82.84	101.44
65.02	106		35.7		65.8	62.93
44.13	33		33.22		65.46	82.94
46.47	39		47.69		62.42	60.89
42.74	30		39.76		84.02	57.86
51.56	53		49.6		59.75	98.73
51.5	53		28.35		53.79	98.71
43.63	32		46.84		74.36	94.32
51.08	51		45.61		54.36	73.01
61.36	89		32.52		65.77	79.36
45.28	36		45.44		78.17	53.8
53.04	58		43.23		69.78	64.17
43.61	32		31.82		70.13	69.92
42.1	29		25.94		52.65	89.86
41.82	28		30.48		75.22	60.81
48.85	45		32.31		81.45	81.25
45.33	36		43.48		91.36	86.25
47.64	42		48.38		89.44	68.23
32.74	14		33.77		80.6	74.79
46.17	38		44.52		59.82	70.14
50.76	50		56.59		78	64.04
57.34	73		32.37		65.53	77.16
42.77	30		39.25		69.01	65.66
50.97	51		57.82		49.19	63.58
44.42	34		47.03		65.54	58.33
52.55	56		36.54		60.25	59.31
54.86	64		38.64		49.86	73.41
35.69	18		48.12		60.82	57.94
41.18	27		33.12		74.06	68.59
51.17	52		43.9		73.67	56.63
46.73	39		52.68		68.39	49.28
45.38	36		42.62		93.33	60.53
49.29	46		36.77		70.5	66.69
34.66	16		37.11		68.76	50.98
39.43	24		28.38		65.52	66.9
58.18	76		57.76		53.11	62
50.02	48		37.81		54.27	53.54
49.92	48		37.22		72.63	47.55
110.74	524		40.49		52.6	51.91
108.19	488		39.74		68.22	64.7
95.61	337		33.12		48.27	69.66
75	163		32.92		83.6	58.09
104.39	439		33.53		60.5	60.56
72.61	148		46.78		67.32	65.06
95.55	336		55.29		71.7	50.3
114.35	577		42.45		48.13	50.57
85.86	244		24.45		44.48	72.05
96.54	347		36.27		73.32	61.82
65.44	108		32.35		52.53	56.09
76.85	175		39.64		67.58	59.31
67.49	119		35.42		66.06	67.06
86.02	245		53.38		54.89	51.17
88.2	265		36.59		48.31	45.47
93.65	317		32.34		62.31	49.45
64.61	104		30.25		48.79	51.48
86.3	248		36.9		48.39	52.92
52.88	57		57.58		47.28	48.31
91.99	300		44.12		35.71	62.06
64.73	105		48.63		40.08	55.81
91.26	293		38.05		48.55	67.04
80.91	204		50.91		86	53.99
78.76	188		38.78		79.24	43.68
96.88	351		37.89		69.41	55.8
75.3	165		29.03		81.33	54.69
97.27	355		25.33		67.77	38.08
68.12	122		51.85		67.74	50.24
79.6	195		30.67		83.96	51.39
87.82	261		25.46		85.28	55.38
69.93	132		39.56		83.14	47.55
79.89	197		30.31		65.24	54.68
76.62	173		42.19		79.41	51.51
68.05	122		46.09		60.39	34.5
65.92	110		32.66		76.74	44.55
63.74	100		67.99		55.47	36.81
88.15	264		43.75		74.24	51.97
69.04	127		35.63		68.46	42.6
59.64	82		30.27		75.98	41.36
81.24	207		48.23		86.17	48.97
54.89	64		68.54		86.6	55.69
69.66	130		57.44		77.53	39.46
86.55	250		30.67		73.6	40.01
79.08	191				51.85	43.88
62.79	95				74.95	47.53
80.17	199				59.74	44.17
61.49	90				80.86	52.47
64.15	102				58.96	27.02
67.72	120				67.03	50.48
69.23	128				63	26.5
83.63	226				61.34	42.37
74.27	158				72.93	29.02
82.48	216				75.77	124.96
53.68	60				63.07	122.33
73.46	153				48.17	99.81
75.32	165				87.86	100.15
61.45	90				66.11	100
62.07	92				65.45	89.46
56.57	70				73.51	91.08
59.84	83				65.33	104.48
52.57	56				58.49	107.71
51.99	54				79.09	108.46
68.14	122				61.26	97.98
55.89	67				64.44	89.71
76.11	170				73.49	93.71
58.22	76				70.99	95.03
43.07	31				45.29	85.54
72.06	144				56.98	98.44
64.26	102				68.8	82.66
72.04	144				57.36	84.08
67.25	117				62.96	82.88
58.22	76				82.31	91.25
65.26	107				51.35	104.19
65.71	109				52.34	81.06
64.42	103				52.96	76.88
68.45	124				58.29	72.97
64.8	105				50.93	102.01
58.65	78				70.87	64.34
63.88	101				57.55	102.78
69.41	129				44.94	89.81
53.99	61				69.04	80.88
67.18	117				36.77	85.89
76.78	175				43.22	70.31
62.05	92				63.78	97.68
69.4	129				49.38	84.47
50.75	50				61.59	71.48
71.7	142				64.32	89.49
57.9	75				54.08	75.59
68.6	125				55.65	74
61.05	88				46.65	95.36
57.53	73				55.99	66.59
69.44	129				61.27	75.96
69.26	128				54.09	71.42
59.19	80				55.85	82.34
56.43	69				66.03	79.69
61.63	90				56.19	100.37
42.42	29				44.76	66.76
54.29	62				74.52	88.42
79.16	191				53.1	93.34
40.61	26				61.65	65.33
45.79	37				51.19	65.89
37.83	21				62.54	81.39
62.94	96				41.67	82.45
40.71	26				67.1	80.86
69.68	130				41.53	62.67
60.77	87				57.9	57.33
67.81	120				54.34	63.27
66.67	114				62.75	62.35
58.37	77				44.17	53.46
44.23	33				41.14	69.46
58.82	78				51.97	91.02
39.53	24				35.92	83.54
51.49	53				42.14	64.96
47.58	42				46.96	56.59
56.32	69				52.86	85.28
72.77	149				34.06	87.26
67.26	117				48.09	78.09
64.25	102				40.28	91.67
51.48	53				42.76	87.46
67.31	118				60.52	86.35
66.12	111				42.52	69.98
53.8	60				48.87	61.62
61.24	89				39.12	68.38
59.26	80				37.51	69.22
52.34	55				34.13	76.45
58.16	76				52.5	64.31
55.2	65				41.79	70.34
60.59	86				53.29	65.42
61.75	91				51.11	87.24
46.81	40				69.07	58.34
48.61	44				50.1	52.97
61.51	90				34.88	80.69
52.13	55				54.88	79.74
61.71	91				47.86	54.9
54.47	62				53.23	73.19
50.39	49				62.69	72.05
60.09	84				35.7	71.28
57.92	75				51.46	84.94
55.17	65				28.7	72.26
54.79	63				72.4	84.7
53.76	60				55.01	59.65
43.49	32				61.02	51.19
41.58	28				57.15	65.67
56.74	70				64.5	81.34
52.25	55				57.15	75.12
56.7	70				47.94	68.96
47.29	41				39.78	75.69
49.41	47				46.68	50.08
49.7	47				50.37	59.99
49.53	47				44.49	57.44
45.23	36				58.07	102.95
39.87	24				110.68	73.59
47.62	42				103.67	63.04
42.57	30				100.89	53.82
43.4	32				112.58	47.25
57.87	75				106.33	63.47
58.49	77				109.09	75.19
46.73	39				100.57	88.47
36.85	19				94.55	63.28
44.54	34				99.7	57.37
48.64	44				102.48	48.06
49.94	48				98.4	65
44.42	34				102.43	44.57
45.66	37				108.31	61.32
45.33	36				116.17	83.43
55.37	65				92.81	67.67
37.31	20				91.82	56.82
28.37	9				107.24	84.91
45.07	35				84.39	52.92
68.24	123				75.26	74.84
71.28	140				96.32	60.89
53.2	58				78.08	48.52
76.6	173				97.09	39.22
68.54	124				92.26	64.62
50.26	49				100.82	73.91
65.84	110				98.69	56.3
75.76	168				69.48	59.55
74.61	160				84.86	57.23
77.58	180				72.31	65.03
69.89	132				80.75	86.91
71.46	141				82.74	60.29
67.99	121				88.29	62.25
67.54	119				76.97	81.71
65.96	111				74.72	55.15
60.55	86				64.91	60.97
62.79	95				86.42	63.5
66.82	115				84.4	70.61
65.21	107				94.72	81.53
68.99	127				76.03	52.83
64.6	104				88.54	51.9
52.04	54				74.41	90.2
69.03	127				71.9	59.98
53.95	61				71.59	60.57
63.66	100				86.03	46.22
49.82	48				75.18	61.84
52.48	56				98.45	69.68
53.68	60				92.89	54.71
65.74	110				108.66	81.14
44.14	33				75.14	54.61
52.55	56				69.95	54.02
44.13	33				63.61	56.36
51.17	52				76.93	57.93
44.26	33				106.48	69.93
58.29	76				70.11	65.81
57.89	75				81.82	59.02
62.41	94				73.06	59.7
59	79				74.91	46.41
56.71	70				70.26	75.58
69.46	129				85.29	80.21
55.96	68				81.65	60.77
48.81	45				108.09	74.16
57.8	74				63.9	82.54
52.09	55				58.01	54.93
73.7	154				99.61	49.65
74.41	159				68.81	63.08
59.48	81				64.09	73.43
54.32	62				73.88	61.86
55.55	66				104.82	52.21
49.75	47				81.32	71.46
55.42	66				61.17	58.53
48.78	45				84.2	64.71
58.97	79				67.2	48.33
40.76	26				75.97	73.74
51.06	51				89.37	109.65
48.63	44				82.96	119.88
53.87	60				48.06	127.28
54.83	64				79.12	99.21
46.72	39				86.96	99.92
48.13	43				91.63	109.17
50.5	50				61.8	113.11
52.72	57				50.68	96.11
38.36	22				52.12	87.01
46.94	40				69	118.81
40.7	26				72.7	89.72
50.76	50				65.18	115.74
59.63	82				52.76	98.62
57.51	73				72.64	85.8
33.36	14				61.67	91.98
53.37	59				63.05	98.56
53.32	58				65.24	122.86
37.67	21				55.86	99.27
42.59	30				62.44	109.19
49.83	48				96.17	80.37
53.83	60				58.36	95.68
48.74	45				63.98	101.46
49.52	47				65.04	97.84
36.92	19				67.73	91.21
49.49	47				74.22	89.58
40.66	26				51.8	82.29
32.88	14				79.13	113.58
41.83	28				63.88	88.16
46.21	38				49.87	119.07
99.7	382				96.33	87.18
87.24	256				65.36	73.72
101.85	408				48.44	85.8
79.89	197				62.41	82.29
86.27	248				43.14	109.94
75.55	166				77.72	63.41
67.03	116				78.1	82.68
97.2	354				57.12	101.46
103.5	428				70.37	77.65
58.93	79				55.93	93.74
67.63	119				65.51	82.44
70.2	133				67.44	73.39
80.96	205				66.92	66.01
90.47	286				57.45	67.46
68.85	126				64.24	79.19
75.34	165				75.85	79.33
72.43	147				58.15	84.46
64.68	104				65.77	88.34
82.07	213				54.85	81.99
65.35	108				51.07	57.59
47.57	42				61.66	88.79
59.22	80				62.05	84.87
71.61	142				58.37	101.1
70.08	133				31.91	69.85
101.55	404				60.91	82.85
53.4	59				121.86	70.77
75.71	167				134.46	99.14
64.49	103				130.56	69.07
73.94	156				98.29	82.83
45.81	37				100.77	87.62
68.57	124				93.46	80.31
71.44	141				105.9	54.41
58.34	77				80.59	55.24
58.21	76				60.22	90.68
64.21	102				48.36	68.52
44.25	33				50.61	63.76
71.51	141				69.77	62.02
58.05	75				65.45	88.59
67.77	120				67.48	78.16
59.26	80				58.54	76.43
53.63	59				81.06	105.64
57.24	72				66.24	64.67
50.76	50				56.79	91.26
57.73	74				65.98	83.28
46.82	40				53.85	74.93
55.43	66				77.03	67.51
44.4	34				64.06	57.8
59.86	83				66.97	76.16
51.86	54				68.15	72.38
51.89	54				71.33	67.68
61	88				73.94	81.99
64.97	106				63.06	53.91
53.08	58				57.74	88.93
47.16	40				53.1	72.64
79.39	193				50.52	62.47
48.73	45				59.89	62.39
49.79	48				55.1	84.04
43.4	32				70.65	89.02
56.32	69				58.37	89.69
79.06	191				60.91	44.32
57.83	75				53.39	72.75
48.79	45				68.66	65.39
66.58	114				67.17	76.36
45.01	35				68.09	67.83
50.15	49				66.16	45.43
53.83	60				59.9	64.62
40.92	26				58.28	55.57
47.42	41				54.38	62.62
46.15	38				51.62	81.32
51.89	54				57.99	66.47
39.48	24				49.34	61.43
50.95	51				43.45	61.29
53.88	60				43.33	62.34
82.75	219				44.39	80.49
71.96	144				56.72	69.62
73.64	154				59.85	77.64
89	272				53.8	61.74
58.45	77				64.6	60.51
74.9	162				70.64	76.28
66.86	115				61.4	58.44
62.17	93				58.79	84.77
58.1	76				51.48	62.62
65.97	111				44.82	59.78
74.87	162				49.21	77.75
64.41	103				45.43	52.18
57.64	74				57.64	69.34
62.17	93				61.42	64.71
67.98	121				52.36	49.76
74.29	158				61.96	53.38
64.31	103				51.54	88.53
56.29	69				47.06	68.28
55.12	65				49.58	85.72
69.66	130				39.7	76.62
60.56	86				63.94	72.58
65.62	109				64.14	49.75
67.83	120				39.85	61.58
62.03	92				49.8	45.18
64.47	103				49.3	58.4
62.42	94				48.25	106.11
62.38	94				55.23	85.19
55.39	66				45.54	92.17
59.49	81				39.28	71.44
56.88	71				52.92	71.83
68.73	125				50.1	71.66
49.45	47				54.56	65.87
42.71	30				51.6	86.88
64.24	102				55.25	63.6
49.39	46				52.36	68.05
44.41	34				49.8	59.53
61.05	88				46.37	67.33
59.39	81				48.34	55.83
48.12	43				51.01	73.71
60.4	85				54.5	62.94
50.4	49				47.66	62.38
46.1	38				56	63.88
37.47	20				55.23	42.3
52.51	56				47.1	63.28
62.66	95				41.36	64.9
34.47	16				54.25	65.23
39.23	23				59.82	52.07
40.37	25				66.02	56.34
47.49	41				40.34	67.13
76.08	170				42.11	62.81
62.13	92				46.99	59.41
66.13	112				62.99	68.3
56.57	70				66.13	54.33
62.37	94				41.53	65.48
64.82	105				53.99	45.69
69.76	131				43.56	38.34
62.96	96				56.15	62.36
62.64	95				42.26	91.3
56.65	70				44.45	81.1
67.06	116				46.8	89.88
49.58	47				47.04	86.94
53.64	60				43.48	83.92
67.06	116				60.19	78.87
66.81	115				55.79	72.15
53.97	61				62	78.49
55.07	64				53.89	74.58
47.85	42				47.35	65.93
52.62	56				34.78	83.92
61.14	88				58.84	74.9
49.02	45				51.44	86.82
61.9	91				56.12	59.03
54.58	63				45.23	55.54
51.79	54				48.6	52.72
49.58	47				54.37	65.64
55.27	65				33.35	68.16
53.12	58				65.12	62.74
61.68	90				50.69	68.1
49.65	47				43.38	60.07
55.55	66				51.89	66.48
49.7	47				50.88	66.53
52.95	57				47.17	66.25
49.79	48				41.04	86.4
56.45	69				35.09	69.35
48.19	43				37.6	65.5
44.17	33				39.35	68.09
59.58	82				49.51	75.46
55.38	66				58.45	80.9
53.57	59				56.98	74.92
47.57	42				40.16	62.64
53.72	60				48.49	80.16
50.38	49				43.28	65.14
55.87	67				50.35	50.65
51.13	52				50.28	62.2
40.13	25				51.54	60.5
52.63	56				42.54	77.36
60.75	86				37.75	58.09
39.74	24				51.83	87.66
52.81	57				52.24	63.81
61.56	90				50.74	62.08
57.63	74				32.55	65.62
58.29	76				46.9	68.24
53.33	58				39.6	77.57
51.83	54				37.18	57.18
38.75	22				26.14	54.78
58.89	79				51.86	66.96
48.86	45				51.32	65.15
51.3	52				41.32	50.67
43.57	32				46.89	68.54
39.25	23				40.75	59.17
46.95	40				51.3	63.28
42.74	30				50.54	68.81
44.97	35				49.01	61.84
43.21	31				41.45	64.03
52.99	57				42.74	72.42
42.99	31				33.99	76.22
55.15	65				39.45	73.43
33.01	14				60.86	67.38
56.12	68				36.03	64.72
53.29	58				38.86	52.13
43.18	31				47.29	60.73
42.11	29				33.61	47.65
38.82	23				50.77	53.48
46.13	38				53.46	60.27
52.75	57				46.77	52.87
48.34	44				75.04	67.39
51.48	53				47.03	61.88
46.16	38				79.3	52.36
37.81	21				91.86	61.73
34.69	16				78.85	47.67
40.52	26				64.56	51.77
39.14	23				53.51	76.79
49.12	46				77.51	66.69
50.04	48				73.6	69.28
45.41	36				58.4	52.55
36.81	19				73.26	64.17
50.47	50				73.16	53.68
39.64	24				61.32	62.69
34.88	16				66.71	48.85
37.32	20				53.48	67.65
46.1	38				70.1	61.41
44.03	33				61.83	60.77
27.91	8				70.66	52.31
26.24	7				72.21	54.69
51.93	54				69.47	55.32
69.17	128				58.56	43.2
62.6	95				62.42	65.28
64.74	105				60.4	53.02
62.89	96				46.01	59.79
60.64	86				55.62	58.72
60.39	85				48.47	62.26
55.19	65				57.66	30.12
60.72	86				50.38	67.78
65.35	108				60.51	57.09
62.89	96				62.33	62.75
60.96	87				59.73	72.19
54.94	64				57.64	39.36
56.83	71				49.45	49.58
64.83	105				72.38	50.82
55.64	66				51.6	66.79
50.87	51				73.2	56.73
55.22	65				70.18	52.39
64.09	102				76.47	40.32
53.93	61				60.82	57.48
64.06	101				55.16	52.17
69.15	128				66.67	59.45
47.27	41				74.25	59.41
55.4	66				57.2	51.8
55.08	64				64.37	52.9
59.67	82				60.97	61.68
60.85	87				67.58	54.05
45.11	35				64.03	57.48
57.51	73				53.57	55.45
54.27	62				53.62	65.79
55.73	67				64.64	61.53
49.36	46				46.39	58.95
51.36	52				50.93	42.06
35.62	17				51.48	80.68
46.49	39				51.23	57.29
52.29	55				59.94	57.85
47.78	42				72.14	39.43
45.76	37				53.5	58.83
64.52	104				52.21	44.78
44.99	35				61.5	48.22
43.38	31				64.2	54.88
49.94	48				48.85	65.38
54.03	61				66.68	53.25
54.11	61				53	66.51
46.52	39				47.71	34.74
44.28	33				60.04	57.36
46.53	39				44.71	83.04
46.14	38				67.48	74.76
51.35	52				55.27	59.41
59.26	80				54.74	50.96
45.29	36				46.92	63.92
52.01	54				44.7	47.37
49.37	46				51.17	46.45
53.49	59				58.34	68.15
43.34	31				38.5	43.96
45.54	36				49.15	35.72
41.38	27				61.59	32.26
50.07	48				40.77	71.31
58.56	77				51.86	54.67
56.32	69				54.58	47.16
56.36	69				49.77	37.98
42.84	30				51.72	52.72
66.83	115				61.58	34.29
47.68	42				48.82	35.63
35.93	18				54.88	134.35
37.61	21				42.19	135.92
57.99	75				48.46	136.06
44.34	34				74.55	117.04
39.98	25				43.05	132.94
43.5	32				54.18	132.29
50.62	50				66.9	120.9
45.48	36				52.54	136.12
38.67	22				43.67	101.08
42.38	29				56.29	122.07
47.8	42				45.43	109.99
45.12	35				60.42	106.6
41.05	27				46.26	114.83
39.36	24				46.62	106.63
52.35	55				57.29	127.74
41.87	28				56.05	95.87
46.15	38				63.2	117.48
36.52	19				44.8	108.97
58.1	76				60.55	95.69
39.38	24				48.83	115.52
50.66	50				47.14	112.19
38.12	21				40.69	105.87
43.25	31				56.46	106.25
50.98	51				46.2	93.64
51.92	54				41.81	114.64
42.26	29				59.73	118.96
49.2	46				51.02	101.84
36.41	19				57.69	111.88
42.96	31				48.77	83.06
43.02	31				51.22	98.57
48.83	45				46.55	109.21
39.37	24				63.17	102.6
37.78	21				45.86	102.46
41.12	27				48.67	119.02
52.31	55				42.2	99.9
47.96	43				55.76	90.13
29.17	10				37.55	96.76
52.16	55				94.79	100.19
35.82	18				79.75	93.32
53.27	58				73.8	96.42
52.66	56				75.9	87.99
46.3	38				73.6	80.74
44.27	33				73.77	110.62
55.52	66				73.31	103.79
78.62	187				76.66	77.62
59.9	83				68.37	86.56
53.92	60				66.56	105.02
69.45	129				64.01	87.98
73.58	154				62.69	87.84
57.4	73				57.08	92.88
70.28	134				76.6	103.81
74.92	162				70.75	96.65
49.87	48				54.03	93.62
32.3	13				65.37	89.38
61.84	91				64.61	104.38
54.29	62				78.07	108.69
53.04	58				65.73	102.55
43.44	32				53.72	112.11
50.19	49				51.98	104.41
44.13	33				67.86	75.68
49.69	47				62.41	96.8
50.15	49				61.98	86.15
51.89	54				55.52	86.84
70.98	138				74.57	114.89
51.59	53				60.37	78.53
67.28	117				70.76	97.57
49.93	48				53.78	73.24
58.76	78				67.29	79.89
78.62	187				68.74	93.91
68.76	125				56.6	90.15
60.42	85				52.3	79.28
64.05	101				67.66	90.16
68.51	124				45.45	67.8
44.47	34				43.77	73.29
41.28	27				58.73	73.95
52.85	57				65.17	100.82
73.97	156				55.49	99.25
43.88	33				62.8	92.71
57.21	72				72.92	91.51
46.5	39				55.98	78.94
40.64	26				58.66	93.69
51.23	52				55.49	67.68
58.57	78				44.57	96.19
41.42	27				72.94	86.79
44.96	35				48.27	90.22
38.45	22				43.61	81.79
60.39	85				53.96	74.11
45.18	36				66.29	93.12
51.87	54				43.5	78.88
61.78	91				50.89	78.47
47.57	42				57.02	104.74
53.81	60				47.27	88.89
53.02	57				67.21	86.59
41.72	28				64.68	70.28
49.75	47				53.94	86.11
48.17	43				66.78	77.9
44.86	35				55.07	98.06
49.94	48				67.9	72.28
46.67	39				31.85	103.95
70.01	132				50.33	85.09
43.32	31				78.19	88.76
41.54	28				49	95.78
60.65	86				52.05	85.03
57.43	73				63.23	63.47
37.92	21				66.68	90.7
50.09	48				42.87	84.44
65.15	107				58.51	102.05
54.75	63				51.47	98.82
34.22	15				57.57	74.96
46.75	39				56.14	60.82
46.31	38				65.88	79.85
48.59	44				42.94	76.64
54.33	62				63.26	109.36
49.94	48				49.56	86.64
39.88	24				61.32	93.17
40.08	25				59.99	107.48
47.24	41				54.2	86.65
47.52	41				17.52	77.92
43.89	33				56.69	79.1
43.7	32				41.98	82.52
47.86	42				42.43	65.04
45.91	37				64.98	76.16
48.89	45				55.21	82.95
52.26	55				50.48	73.83
39.09	23				52.42	89.97
45.43	36				50.33	106.41
49.17	46				46.2	65.02
36.86	19				40.13	80.05
45.85	37				51.81	82.57
44.03	33				43.65	72.18
43.14	31				57.2	73.64
51.17	52				54.09	77.4
57.39	73				53.03	95.51
45.11	35				52.08	64.76
34.44	16				57.26	63.26
47.25	41				55.8	92.72
48.36	44				62.13	72.66
43.14	31				53.04	69.06
41.55	28				50.25	66.92
57.11	72				60.02	78.16
35.09	17				50.44	89.18
32	13				60.24	95.46
46.28	38				54.33	89.14
47.38	41				53.61	93.54
64.76	105				53.53	92.93
47.28	41				61.67	54.11
43.19	31				45.97	81.21
30.66	11				42.78	97.75
38.27	22				42.67	78.08
47.72	42				53.2	65.5
52.36	55				49.62	65.73
48.16	43				55.04	75.84
48.56	44				48.38	64.55
43.48	32				49.35	74.34
57.05	72				39.64	71.33
49.81	48				53.22	79.36
47.96	43				49.17	61.87
45.69	37				48.09	89.79
45.03	35				41.61	72.07
48.4	44				39.08	76.87
32.61	13				51.87	53.74
44.56	34				54.96	64.42
39.69	24				46.65	79.17
42.98	31				53.68	86.93
40.8	26				52.08	50.11
60.78	87				50.32	101.02
46.57	39				39.71	68.35
55.76	67				48.05	58.87
33.89	15				53.11	64.66
33.72	15				46.41	79.15
39.75	24				46.46	68.88
86.79	252				39.41	56.62
86.78	252				44.3	89.12
67.4	118				45.9	84.09
66.32	113				50.53	59.89
70.49	135				50.37	66.1
54.82	64				48.38	86.09
54.98	64				37.37	70.77
72.82	149				43.1	54.72
55.49	66				48.47	75.11
74.83	162				53.87	68.19
74.72	161				50.17	72.36
89.88	280				37.28	90.45
42.59	30				42.33	87.28
56.5	70				41.62	81.42
37.46	20				32.4	77.17
44.11	33				39.73	89.01
50.25	49				38.54	75.52
87.55	259				46.77	68.77
52.44	56				50.55	74.92
76.04	170				40.87	71.58
79.34	193				40.23	102.37
59.2	80				43.35	75.92
52.76	57				49.87	61.32
77.91	182				46.27	88.16
71.68	142				42.7	79.27
64.07	101				40.01	88.52
49.13	46				42.68	83.27
69.52	130				39.36	68.3
48.99	45				39.85	89.99
52.55	56				34.14	56.79
36.88	19				41.19	72.82
54.21	61				36.89	52.7
50.46	50				39.28	67.39
66.04	111				46.04	78.16
50.07	48				39.01	62.86
48.26	43				29.75	53.38
65.88	110				43.24	61.81
54.01	61				46.47	115.5
56.03	68				38.37	67.29
46.09	38				45.36	88.05
59.42	81				41.4	55.87
48.65	44				36.67	68.04
52.78	57				36.14	75.17
47.01	40				43.26	87.88
51.45	53				40.75	85.1
56.53	70				44.28	70.28
55.45	66				49.94	73.35
59.76	82				48.88	57.89
48.6	44				38.68	73.33
52.8	57				32.57	61.41
42.24	29				34.69	64.99
44.2	33				33.7	51.98
42.47	30				40.27	64.45
40.22	25				45.64	55.55
42.76	30				39.07	60.86
52.66	56				47.13	71.3
37.51	20				35.12	63.6
56.55	70				44.55	61.22
41.76	28				41.4	65.31
47.05	40				48.24	59.5
51.34	52				37.32	89.66
47.53	41				38.46	54.54
40.95	26				36.05	79.67
46.73	39				39.12	57.29
36.76	19				36.47	89.34
52.65	56				33.61	64.44
38.96	23				42.21	52.23
44.75	35				38.13	75.65
45.4	36				42.03	51.14
46.79	40				39.53	58
59.05	79				28.68	64.65
44.05	33				28.21	87.47
53.37	59				39.78	61.27
34.06	15				44.68	74.85
46.55	39				24.35	62.23
38.93	23				46.53	76.29
51.65	53				33.79	66.06
46.49	39				39.32	57.32
51.89	54				40.39	56.19
52.2	55				33.77	63.01
46.84	40				42.98	96.39
42.66	30				38.5	50.69
45.25	36				38.9	118.82
46.79	40				44.48	70.77
38.01	21				31.72	74.67
44.72	34				41.76	58.64
41.7	28				69.45	64.01
38.19	21				61.86	53.39
47.39	41				70.5	62.69
42.51	30				55.62	57.36
48.86	45				53.65	72.25
36.76	19				55.39	69.1
43.13	31				66.9	78.82
43.76	32				64.96	50.3
31.72	12				51.54	68.87
39.62	24				49.66	93.73
43.55	32				61.3	61.03
38.34	22				44.39	64.99
43.86	33				47.79	37.26
40.89	26				46.56	55.05
40.93	26				54.07	48.27
33.86	15				57.05	51.36
46.46	39				47.49	49.51
40.17	25				48.25	67.8
38.64	22				56.7	57.69
49.25	46				64.72	49.72
36.27	18				46.14	46.04
42.37	29				51.13	51.62
32.66	13				47.71	66.83
36.18	18				51.41	66.12
42.82	30				51.13	96.99
40.5	26				61.66	84.67
31.38	12				52.44	34.86
36.81	19				57.36	55.09
33.91	15				55.76	46.54
37.6	20				41.29	51.23
37.98	21				44.34	38.67
38.51	22				40.99	49.69
34.3	16				54.98	62.58
46	38				47.89	75.25
37.8	21				47.22	62.75
42.2	29				45.47	63.75
36.64	19				46.16	74.44
28.34	9				56.05	108.54
34.48	16				42.9	53.64
36.56	19				47.55	76.31
42.48	30				49.17	87.25
41.53	28				40.6	74.3
47.87	42				53.45	88.44
51.45	53				43.48	73.18
56.53	70				34.54	77.58
55.45	66				56.19	71.33
59.76	82				41.98	55.08
48.6	44				47.96	69.34
52.8	57				46.16	60.83
42.24	29				39.85	62.71
44.2	33				63.99	51.3
42.47	30				55.42	70.63
40.22	25				47.73	56.39
42.76	30				53.51	70.68
52.66	56				39.7	73.88
37.51	20				51.36	63.96
56.55	70				38.86	60.27
41.76	28				48.63	60.47
47.05	40				37.42	75.84
51.34	52				42.54	60.11
47.53	41				45.54	58.25
40.95	26				37.98	62.73
46.73	39				47.35	55.28
36.76	19				52.77	68.22
52.65	56				45.14	65.01
38.96	23				42.25	58.92
44.75	35				43.73	64.76
45.4	36				40.48	64.53
46.79	40				41.7	48.8
59.05	79				48.09	58.67
44.05	33				53.37	63.26
53.37	59				52.87	58.78
34.06	15				37.74	58.75
46.55	39				45.52	50.62
38.93	23				47.54	50.07
51.65	53				43.74	41.55
46.49	39				54.14	48.09
51.89	54				48.78	52.49
52.2	55				46.88	47.81
46.84	40				37.57	74.46
42.66	30				47.54	47.72
45.25	36				39.07	61.78
46.79	40				54.76	60.07
38.01	21				40.37	54.45
44.72	34				45.57	65.31
41.7	28				40.47	55.58
38.19	21				38.42	58.58
47.39	41				38.88	41.38
42.51	30				29.57	47
48.86	45				42.02	66.03
36.76	19				52.32	59.75
43.13	31				45.87	72.71
43.76	32				35.07	54.72
31.72	12				49.86	50.37
39.62	24				70.3	55.87
43.55	32				69.73	72.63
38.34	22				68.13	63.03
43.86	33				53.76	66.94
40.89	26				62.18	53.89
40.93	26				56.13	47.55
33.86	15				71.35	52.58
46.46	39				67.57	56.75
40.17	25				56.45	60.62
38.64	22				75.98	50.98
49.25	46				64.13	43.68
36.27	18				65.53	61.38
42.37	29				54.45	33.13
32.66	13				60.74	55.39
36.18	18				57.74	27.97
42.82	30				55.1	54.17
40.5	26				73.57	42.22
31.38	12				55.56	75.28
36.81	19				63.28	52.71
33.91	15				54.29	140.71
37.6	20				58.58	145.81
37.98	21				50.79	124.57
38.51	22				57.58	87.35
34.3	16				64.77	112.54
46	38				48.54	79.5
37.8	21				52.78	47.93
42.2	29				53.09	77.65
36.64	19				55.23	94.44
28.34	9				59.4	67.23
34.48	16				58.88	53.18
36.56	19				60.83	71.61
42.48	30				60.54	59.47
41.53	28				57.36	89.43
47.87	42				59.29	57.82
44.13	33				60.14	57.76
41.2	27				66.55	76.06
36.9	19				59.31	50.77
40.51	26				68.41	54.97
36.61	19				51.77	73.48
40	25				44.06	102.06
35.77	18				47.97	99.16
38.56	22				45.65	88.21
37.55	20				49.76	74.9
35.59	17				64.13	82.12
32	13				50.11	92.19
33.54	15				40.46	89.89
34.17	15				51.84	93.51
27.99	8				53.32	96.41
31.19	12				44.52	70.38
37.94	21				59.89	82.27
32.2	13				40.52	89.65
33.71	15				40.48	87.29
33.12	14				46.78	77.19
31.21	12				50.87	70.75
27.36	8				50.89	60.96
30.6	11				51.35	66.41
36.66	19				45.02	76.21
37.35	20				53.48	63.49
28.25	9				54.79	68.3
24.7	6				46.31	73.98
25.48	6				42.9	76.36
32.6	13				57.87	71.29
30.86	11				55.43	64.27
27.08	8				64.93	76.35
29.23	10				62.58	60.79
28.42	9				47.33	68.31
29.4	10				58.78	57.08
28.92	9				41.24	68.29
21.48	4				48.04	54.3
30.19	11				45.92	82.61
22.73	5				35.74	60.85
33.35	14				45.26	82.07
28.84	9				43.31	74.92
28.6	9				47.51	72.53
24.39	6				45.16	51.57
28.56	9				46.14	77.9
25.6	6				37.45	47.16
27.33	8				48.15	64.19
30.18	11				56.48	56.91
29.11	10				50.64	49.19
25.49	6				48.38	66.19
27	8				51.6	55.42
31.45	12				41.74	54.47
25.08	6				39.93	65.27
24.04	5				38.97	61.67
61.82	91				45.47	78.82
69.25	128				51.27	49.7
65.91	110				44.58	55.24
63.98	101				43.1	48.44
46.4	39				43.06	60.84
56.08	68				36.93	62.98
52.53	56				50.2	46.2
44.09	33				43.22	67.21
46.92	40				42.33	66.07
51.89	54				48	36.46
48.85	45				28.21	124.51
50.24	49				47.62	121.71
55.61	66				46.64	123.89
54.35	62				47.64	122.74
56.93	71				38.29	97.27
42.05	29				44.95	103.19
49.73	47				46.33	114.83
49.08	46				44.13	81.53
48.7	45				51.26	92.11
55.84	67				78.91	118.16
38.94	23				67.22	88.36
48.54	44				74.09	93.77
46	38				77.3	110.18
49.67	47				80.63	109.38
58.43	77				90.3	93.8
42.24	29				72.46	89.14
49.22	46				65.86	77.02
56.12	68				68.03	91.63
35.53	17				62.02	84.1
49.16	46				72.54	99.2
52.34	55				81	77.42
48.18	43				85.1	89.57
43.28	31				82.03	62.06
45.6	37				79.22	84.36
45.85	37				79.53	62.88
47.17	40				53.21	55.49
44.75	35				55.23	75.21
44.95	35				67.32	63.49
48.22	43				71.26	102.51
46.77	39				65.63	130.62
47.67	42				69.49	100.33
37.9	21				60.04	89.11
47.98	43				81.21	93.41
48.6	44				83.66	85.21
55.66	67				58.7	76.89
44.96	35				70.87	89.45
40.2	25				65.78	98.26
44.44	34				61.74	77.26
45.71	37				79.46	79.36
46.78	39				79.27	76.46
33.08	14				59.07	72.25
44.11	33				66.67	45.4
46.38	38				68.15	60.46
52.56	56				77.2	79.16
50.4	49				62.66	82.68
43.06	31				44.48	81.7
43.42	32				57.42	82.48
50.73	50				42.61	87.77
34.12	15				48.26	72.29
39.39	24				67.55	80.17
38.04	21				56.79	48.17
53.47	59				59.11	73.35
43.74	32				66.98	76.28
52.85	57				59.27	43.61
38.73	22				47.5	70.89
49.59	47				60.48	61.04
55.96	68				60.49	48.05
40.52	26				57.45	60.05
47.73	42				50.31	82.91
44.85	35				46.84	55.5
39.64	24				43.25	74.27
40.88	26				59.57	38.6
50.09	48				48.66	61.56
45.33	36				44.44	131.54
35.23	17				61.84	115.4
44.53	34				54.84	113.36
37.14	20				34.62	117.93
43.93	33				65.16	97.59
51.12	52				55.65	94.38
37.47	20				111.83	99.15
40.68	26				105.55	97.93
41.68	28				106.02	99.75
47.43	41				99.85	75.94
40.15	25				76.63	57.64
48.19	43				93.81	76.28
43.13	31				84.45	125.69
41.95	28				77.07	92.02
44.81	35				88.48	113.22
48.82	45				82.34	123.88
48.83	45				79.58	71.17
33.39	14				86.74	47.39
40.56	26				101.86	93.83
45.36	36				72.21	84.44
40.39	25				107.06	125.15
37.93	21				81.46	82.28
51.28	52				77.97	97.78
46.07	38				70.61	93.7
48.89	45				66.3	88.96
58.56	77				89.86	116.96
60.67	86				75.26	100.75
74.78	161				70.13	73.87
81.75	211				74.5	87.89
60.37	85				65.41	74.67
68.65	125				75.61	86.76
59.61	82				76.71	90.82
63.31	98				73.35	77
62.98	96				84.59	81.62
57.77	74				65	66.6
58.19	76				87.51	71.51
65.58	109				76.8	104.65
58.42	77				79.9	80.91
60.26	84				74.37	93.28
65.19	107				79.25	88.99
61.17	88				56.99	92.5
61.21	88				62.23	63.18
61.73	91				78.37	63.68
58.96	79				54.71	86.35
64.97	106				80.69	105.56
65.42	108				62.91	66
61.12	88				71.21	78.83
61.71	91				71.57	48.24
55.23	65				72.99	107.12
55.97	68				76.67	83.04
62.76	95				67.23	69.07
55.42	66				63.21	88.16
51.87	54				71.96	48.91
55.01	64				78.34	66.77
58.55	77				68.74	55.95
55.39	66				67.57	97.85
44.13	33				66.98	72.46
49.88	48				89.15	78.83
48.84	45				77.43	63.03
55.66	67				64.84	64.24
50.53	50				81.19	52.57
50.73	50				61.79	62.07
52.01	54				70.23	60.05
56.46	69				51.62	62.46
51.74	53				49.88	61.23
46.55	39				59.88	58.97
54.36	62				74.44	66.82
57.35	73				45.42	51.99
56.31	69				60.1	50.81
39.64	24				68.68	59.58
55.13	65				53.36	52.42
46.62	39				128.34	48.2
44.81	35				98.88	54.51
38.83	23				91.5	49.69
52.82	57				95.57	52.69
49.02	45				100.26	53.85
57.4	73				94.13	48.02
56.98	71				104.7	42.75
56.06	68				103	53.81
52.15	55				105.93	36.12
50.63	50				114.01	56.63
52.21	55				82.96	47.13
49.91	48				98.63	47.34
52.69	56				101.4	47.12
47.3	41				91.3	42.4
43.57	32				108.42	49.1
48.8	45				85.27	47.84
58	75				88.62	42.03
46.75	39				114.35	54.23
53.08	58				97.96	61.61
42.49	30				77.96	46.91
38.4	22				91.55	46.71
31.28	12				79.93	47.24
57.25	72				90.98	51.2
43.27	31				62.87	49.68
58.9	79				112.03	53.21
44.86	35				83.77	45.81
39.67	24				98.29	44.6
41.33	27				97.41	57.1
37.77	21				100.39	55.63
48.05	43				93.86	217.76
46.63	39				87.54	150.82
46.57	39				94.74	150.66
46	38				81.03	158.34
33.69	15				79.94	125.57
47.3	41				106.51	111.15
43.4	32				84.78	138.73
35.45	17				69.05	158.15
42.12	29				83.48	165.99
49.53	47				104.77	140.19
50.87	51				104.25	140.01
60.98	87				93.86	159.51
66.55	114				104.85	149.04
55.51	66				67.23	120.73
66.98	116				84.62	137.96
61.84	91				77.72	108.53
59.7	82				67.91	124.89
55.79	67				83.62	166.11
40.86	26				68.17	84.03
47.03	40				76.37	120.85
56.82	71				116.35	151.71
52.69	56				84.95	120.27
46.11	38				72.66	105.59
45.13	35				76.89	120.5
46.67	39				81.37	124.93
49.29	46				78.48	163.82
62.6	95				89.99	111.59
50.86	51				61.31	133.98
50.83	51				89.31	124.97
53.48	59				55.47	114.39
51.28	52				86.27	116.77
44.68	34				98.8	127.97
44.84	35				87.84	88.41
50.36	49				105.34	111.63
44.47	34				89.75	84.94
42.24	29				89.41	100.96
54.84	64				82.89	113.75
53.18	58				63.09	105.76
50.45	50				100.06	124.66
46.42	39				74.03	61.57
43.09	31				63.12	108.37
44.48	34				86.36	99.78
46.44	39				97.04	102.42
42.85	30				63.85	86.66
43.53	32				64.98	105.36
46.33	38				78.48	91.45
42.04	29				81.8	111.4
35.92	18				77.9	84.22
52.33	55				67.16	121.11
49.69	47				88.15	108
41.47	28				78.67	129.8
54.92	64				83.26	122.69
40.76	26				83.24	69.45
46.03	38				61.73	81.36
45.87	37				95.63	162.03
44.4	34				75.62	61.61
40.7	26				79.07	128.1
40.97	27				68.89	101.23
45.13	35				83.23	59.87
45.99	38				87.04	98.92
32.43	13				73.76	71.55
35.87	18				51.15	62.59
42.55	30				80.56	43
49.27	46				82.37	62.58
36.52	19				88.92	81.95
45.44	36				70.09	58.87
33.41	14				102.83	66.96
40.32	25				81.22	119.16
44.29	34				67.49	80.56
29.19	10				70.42	55.03
36.77	19				69.25	72.08
39.34	23				80.75	63.57
35.72	18				74.17	57.81
35.94	18				73.55	66.95
44.57	34				62.83	53.07
30.11	11				75.15	53.33
35.19	17				96.96	29.23
38.46	22				65.99	48.24
37.01	20				83.35	79.24
45.72	37				71.92	55.02
35.75	18				84.19	135.02
36.88	19				82.37	115.56
39.91	25				61.96	119.47
37.07	20				74.38	114.86
35.65	17				57.68	113.34
41	27				65.94	108.79
41.63	28				82.62	95.25
39.09	23				62.56	105.98
34.68	16				86.02	116.47
44.79	35				66.26	98.82
32.06	13				75.72	99.27
44.79	35				76.03	101.56
43	31				67.36	109.7
42.04	29				40.94	93.48
39.04	23				62.01	98.91
40.99	27				61.3	133.02
52.92	57				91.38	99.52
31.57	12				58.95	94.87
35.55	17				82.19	101.06
32.51	13				53.24	120.32
33.23	14				73.72	90.51
27.55	8				75.65	102.69
50.7	50				67.93	112.2
90.73	288				80.33	99.51
78.36	186				74.8	91.13
89.55	277				50.91	85.14
78.96	190				83.72	87.23
70.73	136				71.76	118.93
75.9	169				79.94	91.57
76.51	173				52.72	64.36
73.54	153				69.95	115.67
85.48	241				77.55	99.02
71.11	139				51.92	77.35
59.16	80				63.7	71.32
67.85	120				87.97	85.46
78.78	189				77.44	90.54
70.58	136				49.41	89.32
74.32	158				73.33	67.99
64.01	101				51.55	100.52
61.65	90				63.94	115
71.81	143				60.14	85.06
73.34	152				65.81	66.49
63.37	98				74.66	102.02
52.58	56				71.99	69.15
47.42	41				53.05	80.28
64.52	104				67.43	59.68
57.43	73				57.51	64.14
68.63	125				51.02	78.57
63.6	99				53.31	86.98
51.11	52				62.89	86.48
66.97	116				60.73	87.66
56.24	69				79.04	69.06
60.38	85				56.91	84.43
55.66	67				60.14	64.09
49.53	47				50.19	84.3
53.06	58				77.01	82.95
55.59	66				50.09	96.7
65.56	109				72.03	65.31
49.75	47				74.65	69.76
53.65	60				62.23	79.38
54.16	61				76.29	66.96
83.95	228				67.01	67.66
68.2	122				58.64	53.91
65.95	111				76.99	58.24
43.26	31				57.03	78.36
44.63	34				35.43	79.65
54.88	64				56.01	55.3
64.65	104				60.13	78.68
61.47	90				62.55	87.8
35.49	17				71.67	54.74
55	64				60	78
70.44	135				63.8	58.96
52.85	57				59.12	54.72
49.81	48				66.1	61.77
74.93	162				63.84	75.65
72.91	149				69.32	67.54
74.94	162				65.09	82.86
59.57	82				51.12	56.44
71.5	141				54.91	105.21
66.92	116				70.03	101.75
56.25	69				60.67	59.21
58.14	76				57.2	45.68
54.68	63				57.58	77.24
73.69	154				45.85	54.99
48.6	44				54.74	61.19
63.74	100				63.84	99.99
64.13	102				55.26	48.04
63.21	97				65.44	46.1
62.67	95				60.49	79.54
71	138				57.18	72.91
57.15	72				65.18	74.44
66.21	112				64.73	94.05
49.98	48				58.19	115.27
61.99	92				51.29	78.49
55.16	65				68.85	66.47
56.46	69				64.38	35.99
50.23	49				60.53	63.71
44.44	34				52.79	42.02
50.42	49				64.42	115.37
54.25	62				51.69	98.99
46.74	39				61.08	89.16
51.25	52				73.17	99.16
51.41	52				58.22	100.97
43.79	32				59.61	111.24
54.15	61				40.01	96.75
53.73	60				54.04	83.47
50.39	49				61.82	74.14
35.32	17				60.56	65.43
57.17	72				63.79	84.52
57.23	72				55.89	93.64
57.46	73				61.51	46.97
40.6	26				56.74	84.37
57.5	73				48.95	100.35
50.17	49				50.27	77.62
90.03	281				55.19	79.95
87.19	256				46.96	98.51
68.89	126				48.11	84.02
70.2	133				58.48	57.81
78.29	185				60.62	97.17
81.04	205				48.72	98.88
72.4	146				63.7	86.09
73.5	153				56.99	93.22
73.16	151				46.94	93.14
70.76	137				58.11	75.04
72.05	144				55.47	52.58
73.33	152				57.2	64.08
64.62	104				56.68	93.03
54.34	62				50.49	52.04
62.51	94				64.81	72.92
72.47	147				52.94	77.5
71.73	142				65.25	81.48
61.22	88				53.45	72.74
64.06	101				52.64	53.14
58.63	78				59.49	56.95
71.76	143				60.08	77.8
57.23	72				52.44	39.53
56.88	71				57.05	78.49
67.56	119				56.33	54.34
60.98	87				45.52	88.87
62.01	92				54.8	51.4
67.96	121				52.93	70.15
58.77	78				64.6	58.39
48.64	44				54.57	71.39
61.06	88				49.87	73.18
57.46	73				43.01	84.03
57.8	74				67.9	58.78
60.17	84				68.68	53.25
63.62	99				71.85	66.17
50.39	49				51.43	63.75
46.34	38				51.4	95.72
61.37	89				49.64	50.53
66.7	114				50.94	79.76
53.74	60				58.69	45.64
54.78	63				60.32	54.82
62.92	96				44.3	51.3
62.12	92				45.79	66.69
67.43	118				56.85	51.07
52.87	57				57.81	41.55
54.64	63				61.87	66.84
45.42	36				51.26	53.71
69.91	132				68.92	59.66
62.71	95				51.19	53.69
47.6	42				45.9	56.09
45.89	37				57.98	59.25
67.7	120				50.26	54.32
49.76	48				47.33	51.45
57.85	75				57.76	52.47
54.08	61				61.97	53.41
47.66	42				52.41	48.37
62.47	94				40.51	51.82
60.12	84				55.15	63.94
51.2	52				46.58	44.5
58.11	76				49.59	61.06
49.24	46				51.22	59.26
61.2	88				50.19	46.17
35.39	17				67.1	43.92
55.46	66				63.67	51.12
47.29	41				44.48	49.53
60.67	86				50.95	52.61
53.83	60				50.17	44.02
62.15	93				53.69	53.28
64.24	102				55.01	44.21
38.39	22				46.52	32.92
51.67	53				61.55	46.25
51.67	53				60.08	41.76
57.57	74				39.5	40.62
58.27	76				47.38	51.05
41.76	28				49.92	54.48
59.24	80				50.53	45.39
45.95	37				54.77	154.58
60.77	87				57.6	137.38
50.9	51				43.25	141.76
53.5	59				51.38	126.11
48.81	45				52.57	110.97
43.66	32				43.7	110.45
44.01	33				47.09	102.71
54.86	64				42.21	105.08
53.36	59				64.22	77.02
47.13	40				59.94	98.68
50.21	49				45.44	101.25
63.4	98				54.99	122.6
37.68	21				54.52	96.52
48.8	45				53.94	111.24
58.8	78				50.13	99.25
52.92	57				48.5	98.22
47.21	41				46.51	92.38
51.91	54				50.95	88.76
39.6	24				53.95	110.8
53.66	60				49.92	68.73
48.41	44				45.43	95.47
49.83	48				55.32	62.12
94.69	327				55.64	85.71
87.74	261				47.57	83.71
92.58	306				46.85	108.51
72.68	148				44.46	90.97
84.68	234				51.93	94.89
91.24	293				40.59	117.68
80.73	203				50.74	74.82
82.46	216				45.08	95.68
86.43	249				48.63	77.73
79.04	190				54.88	73.25
89.08	273				60.58	85.46
65.74	110				55.39	108.42
65.82	110				48.72	85.16
96.04	342				49.98	75.26
62.34	93				52.98	54.52
62.62	95				52.65	53.38
88.68	269				49.19	92.44
64.13	102				54.02	43.46
83.96	228				54.43	65.21
77.45	179				47.01	74.15
99.46	379				54.92	60.52
63.66	99				60.51	94.08
95.22	333				49.21	73.23
66.48	113				54.85	88.51
71.65	142				38.01	72.59
65.65	109				54.11	75.63
75.06	163				53.95	49.81
69.41	129				48.96	86.31
91.48	295				40.77	64.03
69.02	127				55.86	99.38
65.06	106				55.46	66.91
81.11	206				55.17	66.56
57.21	72				42.73	72.53
70.52	135				47.45	65.43
67.44	118				36.82	61.99
69.68	130				32.52	79.22
59.23	80				38.64	60.31
62.89	96				39.58	82.4
79.84	196				50.2	64.45
65.73	110				43.11	69.35
76.53	173				49.64	70.48
59.07	80				50.5	85.13
60.7	86				58.24	57.86
62.67	95				47.68	57.04
71.3	140				43.81	86.11
62.4	94				60.25	62.03
65.42	108				44.3	74.7
74.78	161				51.68	49.63
66.26	112				43.34	88.78
83.53	225				36.62	176.07
56.8	71				48.82	153.01
57.51	73				45.56	168.86
59.24	80				46.03	90.29
66.38	113				35.55	125.87
52.37	55				50.97	173.03
67.94	121				48.94	138.55
66.61	114				53.81	149.49
50.58	50				32.59	138.23
76.36	172				44.01	99.15
71.29	140				45.04	98.97
50.19	49				48.94	124.1
64.06	101				42.83	109.64
71.62	142				47.71	126.85
71.22	139				46	131.53
71.72	142				41.74	107.15
60.95	87				44.37	125.29
61.84	91				40.57	119.2
65.08	106				55.11	116.64
64.05	101				38.48	85.34
71.88	143				44.62	102.98
81.77	211				48.36	92.03
70.32	134				37.61	89.4
56.92	71				46.95	84.99
56.77	71				39.42	99.38
59.68	82				37.87	115.78
67.79	120				43.25	109.3
87.61	259				44.53	82.16
68.79	126				53.01	105.91
68.91	126				34.95	73.39
68.74	125				53.19	66.75
63.8	100				53.06	97.82
65.35	108				44.5	103.01
52.38	55				46.32	89.69
61.67	90				46.69	62.27
50.59	50				53.51	110.41
64.67	104				45.5	111.79
70.28	134				49.21	118.86
67.87	121				42.6	88.85
53.26	58				50.27	81.21
66.36	113				45.93	74.02
63.76	100				39.11	102.66
54.87	64				39.08	85.16
53.09	58				47.28	82.97
49.13	46				43.08	66.78
48.3	43				41.41	90.52
56.35	69				41.87	76.45
64.09	102				39.59	58.52
57.41	73				48.33	68.97
54.59	63				46.22	77.6
63.22	97				42.87	62.11
61.56	90				38.64	93.44
49.98	48				41.7	55.84
43.52	32				48.34	114.58
62.18	93				42.34	57.48
49.29	46				41.44	108.45
55.77	67				39.39	105.52
65.15	107				37.9	103.74
59.74	82				49.61	95.4
54.58	63				43.06	98.11
61.07	88				39.76	63.5
61.51	90				47.33	76.11
48.94	45				34.42	85.92
66.12	112				44.04	62.65
48.93	45				44.22	104.38
40.02	25				37.11	108.14
42.51	30				42.01	83.25
34.03	15				40.45	76.59
48.7	45				39.92	53
41.69	28				50.14	78.11
54.08	61				43.94	65.22
36.85	19				36.87	72.36
68.85	126				41.86	73.62
49.71	47				40.35	71.13
37.9	21				46.18	62.14
69.23	128				39.97	76.33
66.45	113				48.47	72.52
68.07	122				45.04	67.89
59.97	83				39.58	73.04
71.47	141				35.21	74.42
66.05	111				29.39	63.78
63.79	100				33.2	53.4
65.63	109				40.87	45.85
59.88	83				39.5	77.45
57.58	74				39.1	67.67
70.37	134				38.35	64.74
56.41	69				30.51	57.8
60.26	84				38.18	46.21
55.85	67				37.71	54.41
51.99	54				37.56	65.49
55.82	67				38.98	60.26
68.53	124				33.89	52.86
[truncated: 474 more rows]
